# Supplementary material for: Octenyl Succinic Anhydride-Modified Starch Attenuates Body Weight Gain and Changes Intestinal Environment of High-Fat Diet-Fed Mice
Source: Foods. 2022 Sep 23;11(19):2980. doi: 10.3390/foods11192980 (PMC9563757; doi:10.3390/foods11192980)
Supplement: Supplementary file 1 [file foods-11-02980-s001.zip]

Archive with 1 entries (1 files):
- foods-1818365-supplementary.pdf
